# Supplementary material for: ATF3/SLC31A1-Mediated Cuproptosis Contributes to Bortezomib-Induced Peripheral Neurotoxicity and Intervention by (−)-Epigallocatechin Gallate
Source: Int J Mol Sci. 2026 Apr 21;27(8):3680. doi: 10.3390/ijms27083680 (PMC13117014; doi:10.3390/ijms27083680)
Supplement: Supplementary file 1 [file ijms-27-03680-s001.zip]

Archive with 1 entries (1 files):
- ijms-4195171-supplementary.pdf
